# Supplementary material for: COVID-19 lockdown policy and heterogeneous responses of urban mobility: Evidence from the Philippines
Source: PLoS One. 2022 Jun 30;17(6):e0270555. doi: 10.1371/journal.pone.0270555 (PMC9246172; doi:10.1371/journal.pone.0270555)
Supplement: S1 Data — (ZIP) [file pone.0270555.s002.zip]

Archive with 3 entries (3 files):
- Data availability.docx
- Urban mobility in PHI - AM sample.dta
- Urban mobility in PHI - PM sample.dta
